# Supplementary material for: Living Alone Among Older Adults in Canada and the U.S
Source: Healthcare (Basel). 2019 May 7;7(2):68. doi: 10.3390/healthcare7020068 (PMC6628335; doi:10.3390/healthcare7020068)
Supplement: Supplementary file 1 [file healthcare-07-00068-s001.zip]

Archive with 1 entries (1 files):
- healthcare-472132-supplementary.xlsx
