# Supplementary material for: Living Alone Among Older Adults in Canada and the U.S
Source: Healthcare (Basel). 2019 May 7;7(2):68. doi: 10.3390/healthcare7020068 (PMC6628335; doi:10.3390/healthcare7020068)
Supplement: Supplementary file 1 [file healthcare-07-00068-s001.zip › healthcare-472132-supplementary.xlsx]

## Sheet: Table S1A
Table S1A. Logistic Regression Analysis Predicting Living Alone for Elderly Adults in Canada, 2006. (Non−statistically significant coefficients and probabilities at p < 0.05 are italicized).
Variable/Category	Logistic Regression Estimates
		Standard		Probability
	Coefficient	Error	Z	of Z
Nativity
Canadian−born	----a	----a	----a	----a
Foreign−born	−0.1760	0.0296	−5.94	0
Sex
Female	----a	----a	----a	----a
Male	0.0971	0.0206	4.72	0
Age	0.0165	0.0012	13.4	0
Marital Status
Divorced	----a	----a	----a	----a
Separated	−0.0920	0.0372	−2.47	0.01
Never−married	−0.1278	0.0281	−4.55	0
Widowed	−0.0557	0.0263	−2.12	0.03
Individual Income ($1,000s)	0.0059	0.0004	16.89	0
Canada/US Pension Income
No	----a	----a	----a	----a
Yes	0.3148	0.0237	13.27	0
Retirement Pension Income
No	----a	----a	----a	----a
Yes	0.3296	0.0214	15.4	0
Homeownership
No	----a	----a	----a	----a
Yes	−1.1810	0.0207	−57.04	0
Highest Degree Completed
Less than high school	----a	----a	----a	----a
High School	0.2547	0.0243	10.48	0
Trades/non−university	0.4286	0.0242	17.71	0
Bachelor's	0.5112	0.0389	13.15	0
Post−Bachelor's	0.7576	0.0591	12.81	0
Ethnic−Origin
American/Canadianb	----a	----a	----a	----a
British	0.1783	0.0335	5.33	0
French	0.1466	0.0415	3.54	0
Other European	0.6038	0.0386	15.63	0
Arab/Middle Eastern	−0.0662	0.1084	−0.61	0.54
South Asian/Asian Indian	−0.8992	0.0873	−10.30	0
Chinese	−0.0908	0.0763	−1.19	0.23
Filipino	−1.3049	0.1418	−9.20	0
Korean	0.6998	0.2733	2.56	0.01
Vietnamese	−0.6529	0.2448	−2.67	0.01
Other Asian	0.1647	0.1666	0.99	0.32
Latin American/Latino/Hispanic	−0.5888	0.1792	−3.29	0
African/Black/Caribbean	−0.6586	0.079	−8.34	0
Other Single Origin	0.7683	0.2747	2.8	0.01
Multiple Origins	0.0183	0.0262	0.7	0.49
Official Language Proficiencyc
[1]	----a	----a	----a	----a
[2]	−0.1091	0.0383	−2.85	0
[3]	−0.6979	0.0489	−14.26	0
[4]	−1.3050	0.0637	−20.47	0
Place of Residence
Montreal/Chicagod	----a	----a	----a	----a
Toronto/Los Angelesd	−0.1949	0.0358	−5.45	0
Vancouver/Miamid	0.1021	0.0445	2.29	0.02
−−−/New York Cityd	----	----	----	----
−−−/San Franciscod	----	----	----	----
Other Metropolitan Areas	0.1056	0.0302	3.49	0
Non−Metropolitan	0.3626	0.0303	11.98	0
Constant	−0.4384	0.0862	−5.09	0
Summary Statistics
Number of observations=	2453174
Degrees of freedom=	36
Wald chi2=	368030
Probability of chi2=	0
Log pseudo−likelihood=	1368344
Pseudo R2=	0.1185
a Reference category.
b This category is coded as Canadian for Canada and American for the United States.
c Language proficiency in official language(s) is not comparable for Canada and the United States. See text and notes for Table 1 for description of how this variable is coded.
d The first city listed is for Canada and the second city is for the United States.

## Sheet: Table S1B
Table S1B. Logistic Regression Analysis Predicting Living Alone for Elderly Adults in the United States, 2006. (Non−statistically significant coefficients and probabilities at p < 0.05 are italicized).
Variable/Category	Logistic Regression Estimates
		Standard		Probability
	Coefficient	Error	Z	of Z
Nativity
US−born	----a	----a	----a	----a
Foreign−born	−0.0830	0.02	−2.34	0.02
Sex
Female	----a	----a	----a	----a
Male	0.4361	0.0105	40.7	0
Age	0.0064	0.0006	12.88	0
Marital Status
Divorced	----a	----a	----a	----a
Separated	−0.3188	0.0235	−13.31	0
Never−married	−0.1320	0.0148	−11.05	0
Widowed	−0.2206	0.0119	−17.31	0
Individual Income ($1,000s)	0.0065	0.0002	30.7	0
Canada/US Pension Income
No	----a	----a	----a	----a
Yes	0.3356	0.0119	27.4	0
Retirement Pension Income
No	----a	----a	----a	----a
Yes	0.1579	0.01	14.11	0
Homeownership
No	----a	----a	----a	----a
Yes	−0.9112	0.0114	−76.68	0
Highest Degree Completed
Less than high school	----a	----a	----a	----a
High School	0.2118	0.0117	19.72	0
Trades/non−university	0.5125	0.0137	36	0
Bachelor's	0.661	0.0184	35.65	0
Post−Bachelor's	0.7538	0.0213	34.62	0
Ethnic−Origin
American/Canadianb	----a	----a	----a	----a
British	0.0754	0.0229	3.24	0
French	0.0969	0.0503	2	0.05
Other European	0.0872	0.0183	4.03	0
Arab/Middle Eastern	−0.4040	0.0666	−6.65	0
South Asian/Asian Indian	−1.2456	0.1021	−12.97	0
Chinese	−0.3642	0.0624	−7.33	0
Filipino	−1.3615	0.0657	−20.95	0
Korean	−0.0548	0.0961	0.04	0.96
Vietnamese	−0.7596	0.1036	−8.39	0
Other Asian	−0.5866	0.0566	−11.15	0
Latin American/Latino/Hispanic	−0.5391	0.0285	−18.11	0
African/Black/Caribbean	−0.7558	0.0205	−38.97	0
Other Single Origin	0.222	0.0214	11.18	0
Multiple Origins	0.0453	0.0183	1.54	0.12
Official Language Proficiencyc
[1]	----a	----a	----a	----a
[2]	−0.2590	0.0213	−11.40	0
[3]	−0.3091	0.0309	−10.92	0
[4]	−0.6747	0.0302	−23.35	0
Place of Residence
Montreal/Chicagod	----a	----a	----a	----a
Toronto/Los Angelesd	−0.0654	0.0353	−1.66	0.1
Vancouver/Miamid	0.0884	0.0538	0.02	0.98
−−−/New York Cityd	−0.1095	0.0324	−4.4200	0
−−−/San Franciscod	0.1586	0.0449	3.34	0.001
Other Metropolitan Areas	0.1946	0.0277	6.02	0
Non−Metropolitan	0.3994	0.0286	13.48	0
Constant	0.2736
Summary Statistics
Number of observations=	25922278
Degrees of freedom=	38
Wald chi2=	3052891
Probability of chi2=	0
Log pseudo−likelihood=	−14,592,486.00
Pseudo R2=	0.0947
a Reference category.
b This category is coded as Canadian for Canada and American for the United States.
c Language proficiency in official language(s) is not comparable for Canada and the United States. See text and notes for Table 1 for description of how this variable is coded.
d The first city listed is for Canada and the second city is for the United States.

## Sheet: Table S2A
Table S2A. Logistic Regression Analysis Predicting Living Alone for Elderly Female Adults in Canada, 2006. (Non−statistically significant coefficients and probabilities at p < 0.05 are italicized).
Variable/Category	Logistic Regression Estimates
		Standard		Probability
	Coefficient	Error	Z	of Z
Nativity
Canadian−born	----a	----a	----a	----a
Foreign−born	−0.1919	0.0353	−5.43	0
Age	0.0186	0.0014	13.05	0
Marital Status
Divorced	----a	----a	----a	----a
Separated	−0.1451	0.05	−2.90	0
Never−married	−0.1933	0.0378	−5.11	0
Widowed	−0.0394	0.0318	−1.24	0.22
Individual Income ($1,000s)	0.0071	0.0005	14.71	0
Canada/US Pension Income
No	----a	----a	----a	----a
Yes	0.3486	0.0287	12.15	0
Retirement Pension Income
No	----a	----a	----a	----a
Yes	0.3303	0.0255	12.96	0
Homeownership
No	----a	----a	----a	----a
Yes	−1.2507	0.0252	−49.66	0
Highest Degree Completed
Less than high school	----a	----a	----a	----a
High School	0.2774	0.0288	9.62	0
Trades/non−university	0.4541	0.03	15.13	0
Bachelor's	0.4963	0.0486	10.2	0
Post−Bachelor's	0.7491	0.0766	9.78	0
Ethnic−Origin
American/Canadianb	----a	----a	----a	----a
British	0.1768	0.0411	4.3	0
French	0.062	0.0515	1.2	0.23
Other European	0.5717	0.0469	12.2	0
Arab/Middle Eastern	−0.2820	0.1276	−2.21	0.03
South Asian/Asian Indian	−1.0766	0.1078	−9.99	0
Chinese	−0.1741	0.0891	−1.95	0.05
Filipino	−1.4079	0.1587	−8.87	0
Korean	0.6791	0.286	2.37	0.02
Vietnamese	−0.7975	0.2833	−2.81	0.01
Other Asian	0.1601	0.2005	0.8	0.43
Latin American/Latino/Hispanic	−0.4588	0.2072	−2.21	0.03
African/Black/Caribbean	−0.7379	0.0924	−7.99	0
Other Single Origin	0.5768	0.3303	1.75	0.08
Multiple Origins	−0.0031	0.0318	−0.1	0.92
Official Language Proficiencyc
[1]	----a	----a	----a	----a
[2]	−0.0922	0.0463	−1.99	0.05
[3]	−0.6105	0.0584	−10.45	0
[4]	−1.2623	0.0725	−17.41	0
Place of Residence
Montreal/Chicagod	----a	----a	----a	----a
Toronto/Los Angelesd	−0.2087	0.0427	−4.89	0
Vancouver/Miamid	0.117	0.0537	2.18	0.03
−−−/New York Cityd	----	----	----	----
−−−/San Franciscod	----	----	----	----
Other Metropolitan Areas	0.0901	0.0362	2.49	0.01
Non−Metropolitan	0.32	0.0366	8.75	0
Constant	−0.5616	0.1019	−5.51	0
Summary Statistics
Number of observations=	1736114
Degrees of freedom=	35
Wald chi2=	292584
Probability of chi2=	0
Log pseudo−likelihood=	−943,728.00
Pseudo R2=	0.1342
a Reference category.
b This category is coded as Canadian for Canada and American for the United States.
c Language proficiency in official language(s) is not comparable for Canada and the United States. See text and notes for Table 1 for description of how this variable is coded.
d The first city listed is for Canada and the second city is for the United States.

## Sheet: Table S2B
Table S2B. Logistic Regression Analysis Predicting Living Alone for Elderly Male Adults in Canada, 2006. (Non−statistically significant coefficients and probabilities at p < 0.05 are italicized).
Variable/Category	Logistic Regression Estimates
		Standard		Probability
	Coefficient	Error	Z	of Z
Nativity
Canadian−born	----a	----a	----a	----a
Foreign−born	−0.1387	0.0549	−2.53	0.01
Age	0.011	0.0025	4.43	0
Marital Status
Divorced	----a	----a	----a	----a
Separated	−0.0252	0.0563	−0.45	0.65
Never−married	−0.0813	0.0423	−1.92	0.06
Widowed	−0.1383	0.0485	−2.85	0
Individual Income ($1,000s)	0.0044	0.0005	8.84	0
Canada/US Pension Income
No	----a	----a	----a	----a
Yes	0.2574	0.0438	5.88	0
Retirement Pension Income
No	----a	----a	----a	----a
Yes	0.3416	0.0401	8.51	0
Homeownership
No	----a	----a	----a	----a
Yes	−1.0373	0.0369	−28.14	0
Highest Degree Completed
Less than high school	----a	----a	----a	----a
High School	0.1925	0.0457	4.21	0
Trades/non−university	0.3933	0.0415	9.47	0
Bachelor's	0.5528	0.0656	8.43	0
Post−Bachelor's	0.7822	0.0938	8.34	0
Ethnic−Origin
American/Canadianb	----a	----a	----a	----a
British	0.1904	0.0579	3.29	0
French	0.305	0.0702	4.34	0
Other European	0.6576	0.0685	9.59	0
Arab/Middle Eastern	0.5352	0.2207	2.43	0.02
South Asian/Asian Indian	−0.4747	0.1534	−3.10	0
Chinese	0.15	0.1526	0.98	0.33
Filipino	−0.8634	0.3264	−2.65	0.01
Korean	0.1871	0.9239	0.2	0.84
Vietnamese	−0.1523	0.5108	−0.30	0.77
Other Asian	0.1539	0.2962	0.52	0.6
Latin American/Latino/Hispanic	−0.9415	0.3643	−2.58	0.01
African/Black/Caribbean	−0.3641	0.1562	−2.33	0.02
Other Single Origin	1.1439	0.5025	2.28	0.02
Multiple Origins	0.067	0.0465	1.44	0.15
Official Language Proficiencyc
[1]	----a	----a	----a	----a
[2]	−0.1282	0.069	−1.86	0.06
[3]	−0.8947	0.0911	−9.82	0
[4]	−1.3737	0.1467	−9.36	0
Place of Residence
Montreal/Chicagod	----a	----a	----a	----a
Toronto/Los Angelesd	−0.1660	0.0663	−2.51	0.01
Vancouver/Miamid	0.0747	0.08	0.93	0.35
−−−/New York Cityd	----	----	----	----
−−−/San Franciscod	----	----	----	----
Other Metropolitan Areas	0.1373	0.0554	2.48	0.01
Non−Metropolitan	0.4476	0.0544	8.23	0
Constant	−0.0836	0.165	−0.51	0.61
Summary Statistics
Number of observations=	749287
Degrees of freedom=	35
Wald chi2=	78899.9
Probability of chi2=	0
Log pseudo−likelihood=	−421,614.00
Pseudo R2=	0.0856
a Reference category.
b This category is coded as Canadian for Canada and American for the United States.
c Language proficiency in official language(s) is not comparable for Canada and the United States. See text and notes for Table 1 for description of how this variable is coded.
d The first city listed is for Canada and the second city is for the United States.

## Sheet: Table S2C
Table S2C. Logistic Regression Analysis Predicting Living Alone for Elderly Female Adults in the United States, 2006. (Non−statistically significant coefficients and probabilities at p < 0.05 are italicized).
Variable/Category	Logistic Regression Estimates
		Standard		Probability
	Coefficient	Error	Z	of Z
Nativity
US−born	----a	----a	----a	----a
Foreign−born	−0.0724	0.0232	−1.25	0.21
Age	0.0061	0.0007	10.67	0
Marital Status
Divorced	----a	----a	----a	----a
Separated	−0.3958	0.0303	−12.68	0
Never−married	−0.0896	0.0193	−5.89	0
Widowed	−0.1231	0.0138	−7.60	0
Individual Income ($1,000s)	0.0084	0.0003	28.5	0
Canada/US Pension Income
No	----a	----a	----a	----a
Yes	0.3315	0.0141	22.96	0
Retirement Pension Income
No	----a	----a	----a	----a
Yes	0.162	0.0117	11.86	0
Homeownership
No	----a	----a	----a	----a
Yes	−0.9163	0.0133	−65.93	0
Highest Degree Completed
Less than high school	----a	----a	----a	----a
High School	0.2071	0.0136	16.74	0
Trades/non−university	0.499	0.0161	30.03	0
Bachelor's	0.6519	0.0223	29.24	0
Post−Bachelor's	0.7429	0.0257	28.46	0
Ethnic−Origin
American/Canadianb	----a	----a	----a	----a
British	0.0225	0.0267	1.14	0.25
French	0.0069	0.0585	0.51	0.61
Other European	0.0627	0.0213	2.58	0.01
Arab/Middle Eastern	−0.4648	0.0796	−5.84	0
South Asian/Asian Indian	−1.4639	0.1297	−12.06	0
Chinese	−0.3791	0.0719	−6.25	0
Filipino	−1.4345	0.0755	−19.22	0
Korean	−0.0591	0.1043	0.09	0.93
Vietnamese	−0.7424	0.1227	−6.57	0
Other Asian	−0.5556	0.0657	−8.63	0
Latin American/Latino/Hispanic	−0.5825	0.0336	−16.26	0
African/Black/Caribbean	−0.8942	0.0237	−38.05	0
Other Single Origin	0.1724	0.0249	8.53	0
Multiple Origins	0.0191	0.0212	0.77	0.44
Official Language Proficiencyc
[1]	----a	----a	----a	----a
[2]	−0.2836	0.0251	−10.60	0
[3]	−0.3336	0.0366	−9.87	0
[4]	−0.7375	0.0355	−21.81	0
Place of Residence
Montreal/Chicagod	----a	----a	----a	----a
Toronto/Los Angelesd	−0.0743	0.0413	−1.87	0.06
Vancouver/Miamid	0.0552	0.0633	−0.30	0.76
−−−/New York Cityd	−0.1090	0.0377	−3.80	0
−−−/San Franciscod	0.1645	0.0528	2.76	0.01
Other Metropolitan Areas	0.2011	0.0323	5.12	0
Non−Metropolitan	0.4164	0.0334	11.98	0
Constant	0.2491	0.0585	5.46	0
Summary Statistics
Number of observations=	17853487
Degrees of freedom=	37
Wald chi2=	2195780
Probability of chi2=	0
Log pseudo−likelihood=	−10,413,965.00
Pseudo R2=	0.0954
a Reference category.
b This category is coded as Canadian for Canada and American for the United States.
c Language proficiency in official language(s) is not comparable for Canada and the United States. See text and notes for Table 1 for description of how this variable is coded.
d The first city listed is for Canada and the second city is for the United States.

## Sheet: Table S2D
Table S2D. Logistic Regression Analysis Predicting Living Alone for Elderly Male Adults in the United States, 2006. (Non−statistically significant coefficients and probabilities at p < 0.05 are italicized).
Variable/Category	Logistic Regression Estimates
		Standard		Probability
	Coefficient	Error	Z	of Z
Nativity
US−born	----a	----a	----a	----a
Foreign−born	−0.1122	0.04	−2.48	0.01
Age	0.0091	0.0012	8.76	0
Marital Status
Divorced	----a	----a	----a	----a
Separated	−0.2602	0.0384	−6.48	0
Never−married	−0.2196	0.0236	−11.30	0
Widowed	−0.5184	0.0237	−21.94	0
Individual Income ($1,000s)	0.0044	0.0003	14.55	0
Canada/US Pension Income
No	----a	----a	----a	----a
Yes	0.3261	0.0228	13.78	0
Retirement Pension Income
No	----a	----a	----a	----a
Yes	0.1294	0.0197	6.68	0
Homeownership
No	----a	----a	----a	----a
Yes	−0.9065	0.0225	−39.01	0
Highest Degree Completed
Less than high school	----a	----a	----a	----a
High School	0.2013	0.0229	9.57	0
Trades/non−university	0.5349	0.0265	19.23	0
Bachelor's	0.6757	0.0331	20.04	0
Post−Bachelor's	0.7703	0.0387	19.48	0
Ethnic−Origin
American/Canadianb	----a	----a	----a	----a
British	0.2214	0.0446	4.57	0
French	0.3523	0.0996	3.15	0
Other European	0.1691	0.0359	4.08	0
Arab/Middle Eastern	−0.2312	0.1228	−2.98	0
South Asian/Asian Indian	−0.7367	0.1821	−4.29	0
Chinese	−0.3174	0.1259	−3.70	0
Filipino	−1.1099	0.1368	−8.16	0
Korean	−0.0286	0.257	0.04	0.97
Vietnamese	−0.7769	0.1915	−5.29	0
Other Asian	−0.6711	0.1099	−7.36	0
Latin American/Latino/Hispanic	−0.3994	0.0546	−7.29	0
African/Black/Caribbean	−0.3842	0.0408	−11.59	0
Other Single Origin	0.3649	0.0419	7.89	0
Multiple Origins	0.112	0.0365	1.82	0.07
Official Language Proficiencyc
[1]	----a	----a	----a	----a
[2]	−0.2157	0.0403	−4.90	0
[3]	−0.2557	0.058	−4.95	0
[4]	−0.4645	0.0595	−8.06	0
Place of Residence
Montreal/Chicagod	----a	----a	----a	----a
Toronto/Los Angelesd	−0.0386	0.0686	−0.13	0.9
Vancouver/Miamid	0.1686	0.1048	0.48	0.63
−−−/New York Cityd	−0.1013	0.0639	−2.12	0.03
−−−/San Franciscod	0.1539	0.0862	1.89	0.06
Other Metropolitan Areas	0.1864	0.0543	3.24	0
Non−Metropolitan	0.3686	0.0558	6.34	0
Constant	0.5665	0.1006	6.29	0
Summary Statistics
Number of observations=	8068791
Degrees of freedom=	37
Wald chi2=	644111
Probability of chi2=	0
Log pseudo−likelihood=	−4,141,606.00
Pseudo R2=	0.0722
a Reference category.
b This category is coded as Canadian for Canada and American for the United States.
c Language proficiency in official language(s) is not comparable for Canada and the United States. See text and notes for Table 1 for description of how this variable is coded.
d The first city listed is for Canada and the second city is for the United States.

## Sheet: Table S3A
Table S3A. Logistic Regression Analysis Predicting Living Alone for Elderly Female Immigrants in Canada, 2006. (Non−statistically significant coefficients and probabilities at p < 0.05 are italicized).
Variable/Category	Logistic Regression Estimates
		Standard		Probability
	Coefficient	Error	Z	of Z
Age	0.0164	0.0031	5.37	0
Marital Status
Divorced	----a	----a	----a	----a
Separated	−0.1651	0.1064	−1.55	0.12
Never−married	−0.0949	0.0868	−1.09	0.27
Widowed	−0.1231	0.0686	−1.80	0.07
Individual Income ($1,000s)	0.0057	0.0009	6.41	0
Canada/US Pension Income
No	----a	----a	----a	----a
Yes	0.326	0.0593	5.5	0
Retirement Pension Income
No	----a	----a	----a	----a
Yes	0.2815	0.0543	5.18	0
Homeownership
No	----a	----a	----a	----a
Yes	0.5256	0.0472	11.13	0
Highest Degree Completed
Less than high school	----a	----a	----a	----a
High School	0.2502	0.0618	4.05	0
Trades/non−university	0.5885	0.0661	8.91	0
Bachelor's	0.6046	0.1005	6.02	0
Post−Bachelor's	1.0366	0.1422	7.29	0
Ethnic−Origin
American/Canadianb	----a	----a	----a	----a
British	−0.0109	0.3035	−0.04	0.97
French	0.27	0.3742	0.72	0.47
Other European	0.2954	0.3048	0.97	0.33
Arab/Middle Eastern	−0.2671	0.331	−0.81	0.42
South Asian/Asian Indian	−1.0683	0.3194	−3.34	0
Chinese	−0.2257	0.3151	−0.72	0.47
Filipino	−1.3958	0.3441	−4.06	0
Korean	0.6121	0.43	1.42	0.16
Vietnamese	−0.9020	0.4201	−2.15	0.03
Other Asian	−0.0282	0.4193	−0.07	0.95
Latin American/Latino/Hispanic	−0.5047	0.372	−1.36	0.18
African/Black/Caribbean	−0.9239	0.3122	−2.96	0
Other Single Origin	0.196	0.6314	0.31	0.76
Multiple Origins	−0.4923	0.3017	−1.63	0.1
Official Language Proficiencyc
[1]	----a	----a	----a	----a
[2]	−0.1729	0.0748	−2.31	0.02
[3]	−0.4233	0.0834	−5.08	0
[4]	−0.9530	0.1006	−9.47	0
Duration of Residence (in years)	0.0248	0.002	12.38	0
Place of Residence
Montreal/Chicagod	----a	----a	----a	----a
Toronto/Los Angelesd	−0.0782	0.0733	−1.07	0.29
Vancouver/Miamid	0.2969	0.0929	3.2	0
−−−/New York Cityd	----	----	----	----
−−−/San Franciscod	----	----	----	----
Other Metropolitan Areas	0.4361	0.0801	5.45	0
Non−Metropolitan	0.7178	0.0975	7.36	0
Constant	−1.1414	0.3703	−3.08	0
Summary Statistics
Number of observations=	11440
Degrees of freedom=	35
Wald chi2=	3750.47
Probability of chi2=	0
Log pseudo−likelihood=	−5,999.45
Pseudo R2=	0.2381
a Reference category.
b This category is coded as Canadian for Canada and American for the United States.
c Language proficiency in official language(s) is not comparable for Canada and the United States. See text and notes for Table 1 for description of how this variable is coded.
d The first city listed is for Canada and the second city is for the United States.

## Sheet: Table S3B
Table S3B. Logistic Regression Analysis Predicting Living Alone for Elderly Male Immigrants in Canada, 2006. (Non−statistically significant coefficients and probabilities at p < 0.05 are italicized).
Variable/Category	Logistic Regression Estimates
		Standard		Probability
	Coefficient	Error	Z	of Z
Age	0.0033	0.0058	0.57	0.57
Marital Status
Divorced	----a	----a	----a	----a
Separated	0.1392	0.1371	1.02	0.31
Never−married	−0.0989	0.1141	−0.87	0.39
Widowed	−0.2168	0.115	−1.88	0.06
Individual Income ($1,000s)	0.0055	0.0012	4.53	0
Canada/US Pension Income
No	----a	----a	----a	----a
Yes	0.3019	0.108	2.8	0.01
Retirement Pension Income
	----a	----a	----a	----a
	0.3473	0.1011	3.43	0
Homeownership
No	----a	----a	----a	----a
Yes	0.6863	0.084	8.17	0
Highest Degree Completed
Less than high school	----a	----a	----a	----a
High School	0.3782	0.1181	3.2	0
Trades/non−university	0.7761	0.1052	7.38	0
Bachelor's	0.8144	0.1563	5.21	0
Post−Bachelor's	1.2176	0.2005	6.07	0
Ethnic−Origin
American/Canadianb	----a	----a	----a	----a
British	−0.8948	0.7818	−1.14	0.25
French	−0.0847	0.8821	−0.10	0.92
Other European	−0.4732	0.7828	−0.60	0.55
Arab/Middle Eastern	−0.5070	0.8244	−0.62	0.54
South Asian/Asian Indian	−1.6826	0.7951	−2.12	0.03
Chinese	−1.0466	0.797	−1.31	0.19
Filipino	−2.0542	0.8584	−2.39	0.02
Korean	−1.7245	1.2972	−1.33	0.18
Vietnamese	−1.5610	0.979	−1.59	0.11
Other Asian	−0.6791	1.0284	−0.66	0.51
Latin American/Latino/Hispanic	−2.4912	0.8834	−2.82	0.01
African/Black/Caribbean	−1.8078	0.7949	−2.27	0.02
Other Single Origin	−0.9006	1.0556	−0.85	0.39
Multiple Origins	−1.2568	0.7789	−1.61	0.11
Official Language Proficiencyc
[1]	----a	----a	----a	----a
[2]	−0.2034	0.1182	−1.72	0.09
[3]	−0.7923	0.1384	−5.73	0
[4]	−1.0603	0.2005	−5.29	0
Duration of Residence (in years)	0.0073	0.0037	1.97	0.05
Place of Residence
Montreal/Chicagod	----a	----a	----a	----a
Toronto/Los Angelesd	−0.2776	0.1315	−2.11	0.04
Vancouver/Miamid	0.1714	0.1667	1.03	0.3
−−−/New York Cityd	----	----	----	----
−−−/San Franciscod	----	----	----	----
Other Metropolitan Areas	0.5485	0.1486	3.69	0
Non−Metropolitan	0.6234	0.1642	3.8	0
Constant	1.4595	0.8785	1.66	0.1
Summary Statistics
Number of observations=	3884
Degrees of freedom=	35
Wald chi2=	1026.82
Probability of chi2=	0
Log pseudo−likelihood=	−1,954.86
Pseudo R2=	0.208
a Reference category.
b This category is coded as Canadian for Canada and American for the United States.
c Language proficiency in official language(s) is not comparable for Canada and the United States. See text and notes for Table 1 for description of how this variable is coded.
d The first city listed is for Canada and the second city is for the United States.

## Sheet: Table S3C
Table S3C. Logistic Regression Analysis Predicting Living Alone for Elderly Female Immigrants in the United States, 2006. (Non−statistically significant coefficients and probabilities at p < 0.05 are italicized).
Variable/Category	Logistic Regression Estimates
		Standard		Probability
	Coefficient	Error	Z	of Z
Age	−0.0090	0.0021	−4.36	0
Marital Status
Divorced	----a	----a	----a	----a
Separated	−0.5212	0.0757	−7.41	0
Never−married	−0.0866	0.0585	−2.56	0.01
Widowed	−0.3145	0.0443	−6.88	0
Individual Income ($1,000s)	0.0089	0.0001	108.38	0
Canada/US Pension Income
No	----a	----a	----a	----a
Yes	0.556	0.0407	12.42	0
Retirement Pension Income
No	----a	----a	----a	----a
Yes	0.2304	0.0437	6.05	0
Homeownership
No	----a	----a	----a	----a
Yes	0.3057	0.0392	8.59	0
Highest Degree Completed
Less than high school	----a	----a	----a	----a
High School	0.0981	0.0437	2.32	0.02
Trades/non−university	0.4977	0.052	8.98	0
Bachelor's	0.4603	0.0621	7.22	0
Post−Bachelor's	0.7226	0.0776	9.46	0
Ethnic−Origin
American/Canadianb	----a	----a	----a	----a
British	0.4673	0.4268	1.09	0.27
French	0.8461	0.455	1.86	0.06
Other European	0.5845	0.4203	1.39	0.16
Arab/Middle Eastern	−0.0648	0.4315	−0.15	0.88
South Asian/Asian Indian	−0.8474	0.4407	−1.92	0.05
Chinese	0.1178	0.4267	0.28	0.78
Filipino	−0.7957	0.4271	−1.86	0.06
Korean	0.4893	0.4326	1.13	0.26
Vietnamese	−0.2627	0.4384	−0.60	0.55
Other Asian	0.0222	0.4282	0.05	0.96
Latin American/Latino/Hispanic	−0.3486	0.4211	−0.83	0.41
African/Black/Caribbean	−0.5776	0.4242	−1.36	0.17
Other Single Origin	0.5205	0.425	1.22	0.22
Multiple Origins	0.2197	0.4233	0.52	0.6
Official Language Proficiencyc
[1]	----a	----a	----a	----a
[2]	−0.3707	0.0539	−5.59	0
[3]	−0.3389	0.0577	−5.70	0
[4]	−0.6135	0.0574	−10.71	0
Duration of Residence (in years)	0.0192	0.0012	15.6	0
Place of Residence
Montreal/Chicagod	----a	----a	----a	----a
Toronto/Los Angelesd	−0.0040	0.0999	−1.08	0.28
Vancouver/Miamid	0.3702	0.1124	2.4	0.02
−−−/New York Cityd	0.0012	0.097	−1.67	0.09
−−−/San Franciscod	0.0971	0.1203	−0.26	0.8
Other Metropolitan Areas	0.3193	0.0906	2.35	0.02
Non−Metropolitan	0.5576	0.1079	4.51	0
Constant	0.575	0.4524	1.48	0.14
Summary Statistics
Number of observations=	19591
Degrees of freedom=	37
Wald chi2=	5171.47
Probability of chi2=	0
Log pseudo−likelihood=	−10,991.15
Pseudo R2=	0.1904
a Reference category.
b This category is coded as Canadian for Canada and American for the United States.
c Language proficiency in official language(s) is not comparable for Canada and the United States. See text and notes for Table 1 for description of how this variable is coded.
d The first city listed is for Canada and the second city is for the United States.

## Sheet: Table S3D
Table S3D. Logistic Regression Analysis Predicting Living Alone for Elderly Male Immigrants in the United States, 2006. (Non−statistically significant coefficients and probabilities at p < 0.05 are italicized).
Variable/Category	Logistic Regression Estimates
		Standard		Probability
	Coefficient	Error	Z	of Z
Age	−0.0082	0.004	−1.21	0.23
Marital Status
Divorced	----a	----a	----a	----a
Separated	−0.2680	0.0991	−2.27	0.02
Never−married	−0.0452	0.0837	−0.83	0.41
Widowed	−0.7725	0.0813	−10.23	0
Individual Income ($1,000s)	0.0048	0.0011	4.5	0
Canada/US Pension Income
No	----a	----a	----a	----a
Yes	0.4522	0.0741	6.9	0
Retirement Pension Income
No	----a	----a	----a	----a
Yes	0.0267	0.0801	1.53	0.13
Homeownership
No	----a	----a	----a	----a
Yes	0.3923	0.0676	5.7	0
Highest Degree Completed
Less than high school	----a	----a	----a	----a
High School	0.0617	0.0812	0.37	0.71
Trades/non−university	0.3643	0.0914	3.69	0
Bachelor's	0.4328	0.1068	4.49	0
Post−Bachelor's	0.581	0.1178	5.18	0
Ethnic−Origin
American/Canadianb	----a	----a	----a	----a
British	−0.9397	1.0632	−0.88	0.38
French	−0.2469	1.1397	−0.22	0.83
Other European	−0.9321	1.0541	−0.88	0.38
Arab/Middle Eastern	−1.5273	1.0636	−1.44	0.15
South Asian/Asian Indian	−1.7814	1.0699	−1.67	0.1
Chinese	−1.5344	1.062	−1.44	0.15
Filipino	−2.3024	1.0634	−2.17	0.03
Korean	−0.8655	1.0882	−0.80	0.43
Vietnamese	−2.0657	1.0707	−1.93	0.05
Other Asian	−2.0398	1.069	−1.91	0.06
Latin American/Latino/Hispanic	−1.7508	1.0541	−1.66	0.1
African/Black/Caribbean	−1.8090	1.0597	−1.71	0.09
Other Single Origin	−0.8826	1.0592	−0.83	0.41
Multiple Origins	−1.4447	1.058	−1.37	0.17
Official Language Proficiencyc
[1]	----a	----a	----a	----a
[2]	−0.2691	0.0936	−2.96	0
[3]	−0.3350	0.099	−4.09	0
[4]	−0.5351	0.1023	−6.02	0
Duration of Residence (in years)	0.0133	0.0021	5.49	0
Place of Residence
Montreal/Chicagod	----a	----a	----a	----a
Toronto/Los Angelesd	−0.2281	0.1707	−1.37	0.17
Vancouver/Miamid	0.4031	0.1893	1.26	0.21
−−−/New York Cityd	−0.3099	0.1684	−1.87	0.06
−−−/San Franciscod	−0.0229	0.2068	−0.48	0.63
Other Metropolitan Areas	0.1792	0.1553	0.9	0.37
Non−Metropolitan	0.5148	0.1878	2.7	0.01
Constant	3.4322	1.0947	2.63	0.01
Summary Statistics
Number of observations=	6538
Degrees of freedom=	37
Wald chi2=	1309.16
Probability of chi2=	0
Log pseudo−likelihood=	−3,540.52
Pseudo R2=	0.156
a Reference category.
b This category is coded as Canadian for Canada and American for the United States.
c Language proficiency in official language(s) is not comparable for Canada and the United States. See text and notes for Table 1 for description of how this variable is coded.
d The first city listed is for Canada and the second city is for the United States.
